# Supplementary material for: Anaerobic breviate protist survival in microcosms depends on microbiome metabolic function
Source: ISME J. 2025 Aug 8;19(1):wraf171. doi: 10.1093/ismejo/wraf171 (PMC12453579; doi:10.1093/ismejo/wraf171)
Supplement: Supplementary_DataFileS2_PCR_FISH_PHYLOGENY_R1_wraf171 [file supplementary_datafiles2_pcr_fish_phylogeny_r1_wraf171.xlsx]

## Sheet: README
Supplementary file S2: PCR, FISH and phylogeny
General overview:	This file includes multiple sheets with information about the 16S amplicon analysis done to identify the taxonomy and abundance of bacteria in the different breviate cultures grown with different conditions including the metadata file and accession number to the raw read in NCBI. It also includes information about statistical analysis between the conditions (ANCOM) and diversity analysis .
Sheet name	information included
A_Primers + conditions	Primers and PCR conditions
B_Phylogeny	Phylogenetic tree information
C_FISH Probes	Fluorescence in situ hybridization probes and conditions
D_Summary_FISH	Percentages of bacterial:breviate cells interacting
E_PCE_FISH	Percentages of bacterial: PCE breviate cells interacting
F_FB10N2_FISH	Percentages of bacterial: FB10N2 breviate cells interacting
G_LRM1b_FISH	Percentages of bacterial: LRM1b breviate cells interacting
H_LRM2N6	Percentages of bacterial: LRM2N6 breviate cells interacting
I_Pygsuia_biforma_FISH	Percentages of bacterial: Pygsuia biforma breviate cells interacting

## Sheet: A_Primers + conditions
Primers and PCR conditions
Experiment:	V4 region of the 16S rRNA amplicon analysis
Primer name	Primer sequence 5'-3'	PCR conditions:
515F	ACACTCTTTCCCTACACGACGCTCTTCCGATCTGTGYCAGCMGCCGCGGTAA	PCR conditions: 98°C for 30 s, followed by 35 cycles of 98°C for 5 s, 50°C for 5 s and 72°C for 15 s, then 72°C for 1 min, and finally 4°C.
806R	GACTGGAGTTCAGACGTGTGCTCTTCCGATCTGGACTACNVGGGTWTCTAAT
	* in black 16S rRNA primer sequence, the rest of the sequence are illumina adapters
Experiment:	18S rRNA gene amplification
Primer name	Primer sequence 5'-3'	PCR conditions:
EukA	AACCTGGTTGATCCTGCCAGT	PCR conditions: 94°C for 45 s, followed by 33 cycles of 94°C for 25 s, 42°C for 1 min and 72°C for 2.5 min, then 72°C for 5 min, and held at 4°C.
EukB	TGATCCTTCTGCAGGTTCACCTAC
References:
For 515F primer	Parada AE, Needham DM, Fuhrman JA. Every base matters: assessing small subunit rRNA primers for marine microbiomes with mock communities, time series and global field samples. Environmental Microbiology. 2016 May;18(5):1403–14.
For 806R primer	Apprill A, McNally S, Parsons R, Weber L. Minor revision to V4 region SSU rRNA 806R gene primer greatly increases detection of SAR11 bacterioplankton. Aquat Microb Ecol. 2015 Jun 4;75(2):129–37.
For EukA/EukB primers	Medlin L, Elwood HJ, Stickel S, Sogin ML. The characterization of enzymatically amplified eukaryotic 16S-like rRNA-coding regions. Gene. 1988 Nov;71(2):491–9

## Sheet: B_PhylogeneticTree_information
Tree name	Location	Gene	Taxa	Sites	Model	Bootstrap	Software/script
Small subunit trees
ArcobacterSSU_arbsilva_MFPbs	SupplementaryFile S7; Figshare	16S Arcobacteracea	168	1700	GTR+F+I+R4	100 non-parametric	iqtree2 -m MFP -b 100 -s $f -pre $f.MFPbs
ArcobacterSSU_namedstrains_arbsilva_MFPbs	SupplementaryFile S7; Figshare	16S Arcobacteracea	63	1700	GTR+F+I+G4	100 non-parametric	iqtree2 -m MFP -b 100 -s $f -pre $f.MFPbs
DesulfovibrioSSU_arbsilva_MFPbs	SupplementaryFile S7; Figshare	16S Desulfovibrioacaea	117	1697	TPM3+I+R3	100 non-parametric	iqtree2 -m MFP -b 100 -s $f -pre $f.MFPbs
DesulfovibrioSSU_namedstrains_arbsilva_MFPbs	SupplementaryFile S7; Figshare	16S Desulfovibrioacaea	50	1697	GTR+F+I+R3	100 non-parametric	iqtree2 -m MFP -b 100 -s $f -pre $f.MFPbs
TerasakiellaSSU_arbsilva	SupplementaryFile S7; Figshare	16S Terasakiella, Rhodospirillales	120	1718	TVMe+I+R4	100 non-parametric	iqtree2 -m MFP -b 100 -s $f -pre $f.MFPbs
SSU150_SSU-align_regions_aligned.MFPbs	Figure 1; SupplementaryFile S7; Figshare		156	1542	TVMe+I+R4	100 non-parametric	iqtree2 -m MFP -b 100 -s $f -pre $f.MFPbs
Phylogenomic trees
Desulfovibrio de novo classification: de_novo_wf_outgroup_f__Desulfohalobiaceae_gtdbtk.bac120.decorated-itol_withTax	Figure3; Figshare	Phylogenomic	352	-	Phylogenetic placement	-	gtdbtk de_novo_wf --cpus 10 \ --extension fasta --genome_dir $genomedir \ --outgroup_taxon f__Desulfohalobiaceae \ --taxa_filter f__Desulfovibrionaceae,f__Desulfohalobiaceae \ --bacteria --out_dir $outdir
Terasakiella de novo classification: de_novo_wf_outgroup_f_Casp-alpha2_gtdbtk.bac120.decorated-itol_withTax	Figure3; Figshare	Phylogenomic	194	-	Phylogenetic placement	-	gtdbtk de_novo_wf --cpus 10 \ --extension fasta --genome_dir $genomedir \ --outgroup_taxon f__Casp-alpha2 \ --taxa_filter o__Rhodospirillales_A \ --bacteria --out_dir $outdir
Arcobacteracea de novo classification: de_novo_wf_outgroup_f__Campylobacteraceae_gtdbtk.bac120.decorated-itol_withTax	Figure3; Figshare	Phylogenomic	348	-	Phylogenetic placement	-	gtdbtk de_novo_wf --cpus 10 \ --extension fasta --genome_dir $genomedir \ --outgroup_taxon f__Campylobacteraceae \ --taxa_filter f__Arcobacteraceae,f__Campylobacteraceae \ --bacteria --out_dir $outdir

## Sheet: C_FISH_PROBES
Phylogenetic tree information
Name	Probe specificity	Sequence (5’-3’) of probe	%FA in hybridization	NaCl in wash buffer (mM)	Fluor (DOPE)	Channel	Synthesized by	Place of manufacturing
ARC94	Arcobacter spp.	TGCGCCACTTAGCTGACA	20	215	Atto 488	Green	Biomers.net	Ulm, Germany
ARC1430	Arcobacter spp.	TTAGCATCCCCGCTTCGA	20	215	Atto 488	Green	Biomers.net	Ulm, Germany
DELTA495a	Most Deltaproteobacteria (now Desulfobacterota)	AGTTAGCCGGTGCTTCCT	35	70	Atto 550	Red/Orange	Integrated DNA Technologies	München,Germany
TERA537	Terasakiella from LRM1b	ATCCGAACAACGCTAGTTCCCTT	35	70	Atto 550	Red/Orange	Integrated DNA Technologies	München,Germany
MD1	Maridesulfovibrio spp.	TGAAACGTATCCGGTATTAGCAGTC	35	70	Atto 633	Far red	Integrated DNA Technologies	München,Germany
MD2	Maridesulfovibrio spp.	CAGTGAAAGAGGGTATTAGCCTCA	35	70	Atto 633	Far red	Integrated DNA Technologies	München,Germany
PD1	Pseudodesulfovibrio spp.	AGCTGTTATCCCGATCAAAAGGGT	20	215	Atto 633	Far red	Integrated DNA Technologies	München,Germany
References
For Arc94 and Arc1430	Snaidr J, Amann R, Huber I, Ludwig W, Schleifer KH. Phylogenetic analysis and in situ identification of bacteria in activated sludge. Appl Environ Microbiol. 1997 Jul;63(7):2884–96.
For DELTA495a	Jerlström-Hultqvist J, Gallot-Lavallée L, Salas-Leiva DE, Curtis BA, Záhonová K, Čepička I, et al. A unique symbiosome in an anaerobic single-celled eukaryote. Nat Commun. 2024 Nov 9;15(1):9726.

## Sheet: D_Summary_FISH
Physical attachment of the FISH probes to the breviate cells
PCE
Probe	Arc1430+Arc94	delta495	MD1+MD2
Protist cells with bacterial FISH probe signal	12	11	0
Protist cells without bacterial FISH probe signal	5	10	21
Total protists observed	17	21	21
Percentage of cells interacting	70,59	52,38	0,00
Percentage of cells not interacting	29,41	47,62	100,00
Average number of bacterial signal interacting with the protist cell	4,67	1,91	0,00
FB10N2
Probe	Arc1430+Arc94	delta495	MD1+MD2
Protist cells with bacterial FISH probe signal	10	20	4
Protist cells without bacterial FISH probe signal	21	0	16
Total protists observed	31	20	20
Percentage of cells interacting	32,26	100,00	20,00
Percentage of cells not interacting	67,74	0,00	80,00
Average number of bacterial signal interacting with the protist cell	1,10	3,80	1,25
LRM1b
Probe	Arc1430+Arc94	delta495 (LBSW)	delta495 (LBdSW-SF)	Tera537_KC2 (LBdSW-SF + NaNO3)	Tera537_KC2 (LBSW)
Protist cells with bacterial FISH probe signal	11	49	34	8	1
Protist cells without bacterial FISH probe signal	12	5	10	6	9
Total protists observed	23	54	44	14	10
Percentage of cells interacting	47,83	90,74	77,27	57,14	10,00
Percentage of cells not interacting	52,17	9,26	22,73	42,86	90,00
Average number of bacterial signal interacting with the protist cell	3,00	3,76	2,11	1,50	2,00
LRM2N6
Probe	Arc1430+Arc94	delta495	MD1+MD2
Protist cells with bacterial FISH probe signal	3	11	8
Protist cells without bacterial FISH probe signal	21	3	6
Total protists observed	24	14	14
Percentage of cells interacting	12,5	78,6	57,1
Percentage of cells not interacting	87,5	21,4	42,9
Average number of bacterial signal interacting with the protist cell	2,0	3,6	1,9
Pygsuia biforma
Probe	Arc1430+Arc94	delta495 (LBSW)	delta495 (LBdSW-SF)	PD1
Protist cells with bacterial FISH probe signal	18	25	14	0
Protist cells without bacterial FISH probe signal	5	7	7	7
Total protists observed	23	32	21	7
Percentage of cells interacting	78,26	78,13	66,67	0,00
Percentage of cells not interacting	21,74	21,88	33,33	100,00
Average number of bacterial signal interacting with the protist cell	6,11	3,00	2,50	0,00

## Sheet: E_PCE_FISH
Strain	Date	media	File name	Probe	probe signal attached to the protist	Number of cells
PCE	2024-10-31	LBSW	1-PCE-PD1-Arc1430-Arc94-delta495a-20formamide-31oct2024-12.czi	Arc1430+Arc94	yes	4		Protist cells with bacterial FISH probe signal	12
PCE	2024-10-31	LBSW	1-PCE-PD1-Arc1430-Arc94-delta495a-20formamide-31oct2024-10.czi	Arc1430+Arc94	yes	3		Protist cells without bacterial FISH probe signal	5
PCE	2024-10-31	LBSW	1-PCE-PD1-Arc1430-Arc94-delta495a-20formamide-31oct2024-09.czi	Arc1430+Arc94	yes	2		Total protists observed	17
PCE	2024-10-31	LBSW	1-PCE-PD1-Arc1430-Arc94-delta495a-20formamide-31oct2024-06.czi	Arc1430+Arc94	no			Percentage of cells interacting	70.5882
PCE	2024-10-31	LBSW	1-PCE-PD1-Arc1430-Arc94-delta495a-20formamide-31oct2024-05.czi	Arc1430+Arc94	no			Percentage of cells not interacting	29.4118
PCE	2024-10-31	LBSW	1-PCE-PD1-Arc1430-Arc94-delta495a-20formamide-31oct2024-04.czi	Arc1430+Arc94	no			Average number of bacterial signal interacting with the protist cell	4.66667
PCE	2024-10-31	LBSW	1-PCE-PD1-Arc1430-Arc94-delta495a-20formamide-31oct2024-03.czi	Arc1430+Arc94	yes	1
PCE	2024-10-31	LBSW	1-PCE-PD1-Arc1430-Arc94-delta495a-20formamide-31oct2024-02.czi	Arc1430+Arc94	no
PCE	2024-10-31	LBSW	1-PCE-PD1-Arc1430-Arc94-delta495a-20formamide-31oct2024-01.czi	Arc1430+Arc94	no
PCE	2024-10-31	LBSW	1-PCE-PD1-Arc1430-Arc94-20formamide-31oct2024-01.czi	Arc1430+Arc94	yes	3
PCE	2024-03-08	LBSW	1-PCE-Arc1430-Arc94-eub338-AWatto550-hydrophobicmarker-08march2024-11.czi	Arc1430+Arc94	yes	5
PCE	2024-03-08	LBSW	1-PCE-Arc1430-Arc94-eub338-AWatto550-hydrophobicmarker-08march2024-11.czi	Arc1430+Arc94	yes	5
PCE	2024-03-08	LBSW	1-PCE-Arc1430-Arc94-eub338-AWatto550-hydrophobicmarker-08march2024-10.czi	Arc1430+Arc94	yes	9
PCE	2024-03-08	LBSW	1-PCE-Arc1430-Arc94-eub338-AWatto550-hydrophobicmarker-08march2024-08.czi	Arc1430+Arc94	yes	3
PCE	2024-03-08	LBSW	1-PCE-Arc1430-Arc94-eub338-AWatto550-hydrophobicmarker-08march2024-07.czi	Arc1430+Arc94	yes	7
PCE	2024-03-08	LBSW	1-PCE-Arc1430-Arc94-eub338-AWatto550-hydrophobicmarker-08march2024-06.czi	Arc1430+Arc94	yes	9
PCE	2024-03-08	LBSW	1-PCE-Arc1430-Arc94-eub338-AWatto550-hydrophobicmarker-08march2024-03.czi	Arc1430+Arc94	yes	5
PCE	2024-10-31	LBSW	1-PCE-MD1-MD2-delta495a-35formamide-31oct2024-16.czi	delta495	yes	1		Protist cells with bacterial FISH probe signal	11
PCE	2024-10-31	LBSW	1-PCE-MD1-MD2-delta495a-35formamide-31oct2024-16.czi	delta495	no			Protist cells without bacterial FISH probe signal	10
PCE	2024-10-31	LBSW	1-PCE-MD1-MD2-delta495a-35formamide-31oct2024-15.czi	delta495	no			Total protists observed	21
PCE	2024-10-31	LBSW	1-PCE-MD1-MD2-delta495a-35formamide-31oct2024-15.czi	delta495	no			Percentage of cells interacting	52.381
PCE	2024-10-31	LBSW	1-PCE-MD1-MD2-delta495a-35formamide-31oct2024-14.czi	delta495	yes	4		Percentage of cells not interacting	47.619
PCE	2024-10-31	LBSW	1-PCE-MD1-MD2-delta495a-35formamide-31oct2024-13.czi	delta495	yes	2		Average number of bacterial signal interacting with the protist cell	1.90909
PCE	2024-10-31	LBSW	1-PCE-MD1-MD2-delta495a-35formamide-31oct2024-13.czi	delta495	no
PCE	2024-10-31	LBSW	1-PCE-MD1-MD2-delta495a-35formamide-31oct2024-12.czi	delta495	yes	2
PCE	2024-10-31	LBSW	1-PCE-MD1-MD2-delta495a-35formamide-31oct2024-11.czi	delta495	yes	2
PCE	2024-10-31	LBSW	1-PCE-MD1-MD2-delta495a-35formamide-31oct2024-11.czi	delta495	yes	2
PCE	2024-10-31	LBSW	1-PCE-MD1-MD2-delta495a-35formamide-31oct2024-10.czi	delta495	yes	2
PCE	2024-10-31	LBSW	1-PCE-MD1-MD2-delta495a-35formamide-31oct2024-10.czi	delta495	yes	1
PCE	2024-10-31	LBSW	1-PCE-MD1-MD2-delta495a-35formamide-31oct2024-09.czi	delta495	no
PCE	2024-10-31	LBSW	1-PCE-MD1-MD2-delta495a-35formamide-31oct2024-08.czi	delta495	no
PCE	2024-10-31	LBSW	1-PCE-MD1-MD2-delta495a-35formamide-31oct2024-06.czi	delta495	no
PCE	2024-10-31	LBSW	1-PCE-MD1-MD2-delta495a-35formamide-31oct2024-05.czi	delta495	yes	2
PCE	2024-10-31	LBSW	1-PCE-MD1-MD2-delta495a-35formamide-31oct2024-05.czi	delta495	no
PCE	2024-10-31	LBSW	1-PCE-MD1-MD2-delta495a-35formamide-31oct2024-04.czi	delta495	yes	1
PCE	2024-10-31	LBSW	1-PCE-MD1-MD2-delta495a-35formamide-31oct2024-02.czi	delta495	yes	2
PCE	2024-10-31	LBSW	1-PCE-MD1-MD2-delta495a-35formamide-31oct2024-02.czi	delta495	no
PCE	2024-10-31	LBSW	1-PCE-MD1-MD2-delta495a-35formamide-31oct2024-01.czi	delta495	no
PCE	2024-10-31	LBSW	1-PCE-MD1-MD2-delta495a-35formamide-31oct2024-16.czi	MD1+MD2	no			Protist cells with bacterial FISH probe signal	0
PCE	2024-10-31	LBSW	1-PCE-MD1-MD2-delta495a-35formamide-31oct2024-16.czi	MD1+MD2	no			Protist cells without bacterial FISH probe signal	21
PCE	2024-10-31	LBSW	1-PCE-MD1-MD2-delta495a-35formamide-31oct2024-15.czi	MD1+MD2	no			Total protists observed	21
PCE	2024-10-31	LBSW	1-PCE-MD1-MD2-delta495a-35formamide-31oct2024-15.czi	MD1+MD2	no			Percentage of cells interacting	0
PCE	2024-10-31	LBSW	1-PCE-MD1-MD2-delta495a-35formamide-31oct2024-14.czi	MD1+MD2	no			Percentage of cells not interacting	100
PCE	2024-10-31	LBSW	1-PCE-MD1-MD2-delta495a-35formamide-31oct2024-13.czi	MD1+MD2	no			Average number of bacterial signal interacting with the protist cell	0
PCE	2024-10-31	LBSW	1-PCE-MD1-MD2-delta495a-35formamide-31oct2024-13.czi	MD1+MD2	no
PCE	2024-10-31	LBSW	1-PCE-MD1-MD2-delta495a-35formamide-31oct2024-12.czi	MD1+MD2	no
PCE	2024-10-31	LBSW	1-PCE-MD1-MD2-delta495a-35formamide-31oct2024-11.czi	MD1+MD2	no
PCE	2024-10-31	LBSW	1-PCE-MD1-MD2-delta495a-35formamide-31oct2024-11.czi	MD1+MD2	no
PCE	2024-10-31	LBSW	1-PCE-MD1-MD2-delta495a-35formamide-31oct2024-10.czi	MD1+MD2	no
PCE	2024-10-31	LBSW	1-PCE-MD1-MD2-delta495a-35formamide-31oct2024-10.czi	MD1+MD2	no
PCE	2024-10-31	LBSW	1-PCE-MD1-MD2-delta495a-35formamide-31oct2024-09.czi	MD1+MD2	no
PCE	2024-10-31	LBSW	1-PCE-MD1-MD2-delta495a-35formamide-31oct2024-08.czi	MD1+MD2	no
PCE	2024-10-31	LBSW	1-PCE-MD1-MD2-delta495a-35formamide-31oct2024-06.czi	MD1+MD2	no
PCE	2024-10-31	LBSW	1-PCE-MD1-MD2-delta495a-35formamide-31oct2024-05.czi	MD1+MD2	no
PCE	2024-10-31	LBSW	1-PCE-MD1-MD2-delta495a-35formamide-31oct2024-05.czi	MD1+MD2	no
PCE	2024-10-31	LBSW	1-PCE-MD1-MD2-delta495a-35formamide-31oct2024-04.czi	MD1+MD2	no
PCE	2024-10-31	LBSW	1-PCE-MD1-MD2-delta495a-35formamide-31oct2024-02.czi	MD1+MD2	no
PCE	2024-10-31	LBSW	1-PCE-MD1-MD2-delta495a-35formamide-31oct2024-02.czi	MD1+MD2	no
PCE	2024-10-31	LBSW	1-PCE-MD1-MD2-delta495a-35formamide-31oct2024-01.czi	MD1+MD2	no

## Sheet: F_FB10N2_FISH
Strain	Date	media	File name	Probe	probe signal attached to the protist	Number of cells
FB10N2	2024-10-31	LBSW	2-FB10-PD1-Arc1430-Arc94-delta495a-20formamide-31oct2024-17.czi	Arc1430+Arc94	yes	1		Protist cells with bacterial FISH probe signal	10
FB10N2	2024-10-31	LBSW	2-FB10-PD1-Arc1430-Arc94-delta495a-20formamide-31oct2024-15.czi	Arc1430+Arc94	no			Protist cells without bacterial FISH probe signal	21
FB10N2	2024-10-31	LBSW	2-FB10-PD1-Arc1430-Arc94-delta495a-20formamide-31oct2024-15.czi	Arc1430+Arc94	no			Total protists observed	31
FB10N2	2024-10-31	LBSW	2-FB10-PD1-Arc1430-Arc94-delta495a-20formamide-31oct2024-15.czi	Arc1430+Arc94	no			Percentage of cells interacting	32.2581
FB10N2	2024-10-31	LBSW	2-FB10-PD1-Arc1430-Arc94-delta495a-20formamide-31oct2024-14.czi	Arc1430+Arc94	yes	1		Percentage of cells not interacting	67.7419
FB10N2	2024-10-31	LBSW	2-FB10-PD1-Arc1430-Arc94-delta495a-20formamide-31oct2024-14.czi	Arc1430+Arc94	yes	1		Average number of bacterial signal interacting with the protist cell	1.1
FB10N2	2024-10-31	LBSW	2-FB10-PD1-Arc1430-Arc94-delta495a-20formamide-31oct2024-14.czi	Arc1430+Arc94	no
FB10N2	2024-10-31	LBSW	2-FB10-PD1-Arc1430-Arc94-delta495a-20formamide-31oct2024-14.czi	Arc1430+Arc94	no
FB10N2	2024-10-31	LBSW	2-FB10-PD1-Arc1430-Arc94-delta495a-20formamide-31oct2024-13.czi	Arc1430+Arc94	no
FB10N2	2024-10-31	LBSW	2-FB10-PD1-Arc1430-Arc94-delta495a-20formamide-31oct2024-13.czi	Arc1430+Arc94	no
FB10N2	2024-10-31	LBSW	2-FB10-PD1-Arc1430-Arc94-delta495a-20formamide-31oct2024-13.czi	Arc1430+Arc94	yes	1
FB10N2	2024-10-31	LBSW	2-FB10-PD1-Arc1430-Arc94-delta495a-20formamide-31oct2024-12.czi	Arc1430+Arc94	no
FB10N2	2024-10-31	LBSW	2-FB10-PD1-Arc1430-Arc94-delta495a-20formamide-31oct2024-12.czi	Arc1430+Arc94	no
FB10N2	2024-10-31	LBSW	2-FB10-PD1-Arc1430-Arc94-delta495a-20formamide-31oct2024-07.czi	Arc1430+Arc94	yes	2
FB10N2	2024-10-31	LBSW	2-FB10-PD1-Arc1430-Arc94-delta495a-20formamide-31oct2024-07.czi	Arc1430+Arc94	no
FB10N2	2024-10-31	LBSW	2-FB10-PD1-Arc1430-Arc94-delta495a-20formamide-31oct2024-07.czi	Arc1430+Arc94	no
FB10N2	2024-10-31	LBSW	2-FB10-PD1-Arc1430-Arc94-delta495a-20formamide-31oct2024-07.czi	Arc1430+Arc94	no
FB10N2	2024-10-31	LBSW	2-FB10-PD1-Arc1430-Arc94-delta495a-20formamide-31oct2024-05.czi	Arc1430+Arc94	no
FB10N2	2024-10-31	LBSW	2-FB10-PD1-Arc1430-Arc94-delta495a-20formamide-31oct2024-05.czi	Arc1430+Arc94	yes	1
FB10N2	2024-10-31	LBSW	2-FB10-PD1-Arc1430-Arc94-delta495a-20formamide-31oct2024-05.czi	Arc1430+Arc94	yes	1
FB10N2	2024-10-31	LBSW	2-FB10-PD1-Arc1430-Arc94-delta495a-20formamide-31oct2024-03.czi	Arc1430+Arc94	no
FB10N2	2024-10-31	LBSW	2-FB10-PD1-Arc1430-Arc94-delta495a-20formamide-31oct2024-01.czi	Arc1430+Arc94	no
FB10N2	2024-10-31	LBSW	2-FB10-PD1-Arc1430-Arc94-delta495a-20formamide-31oct2024-01.czi	Arc1430+Arc94	no
FB10N2	2024-10-31	LBSW	2-FB10-PD1-Arc1430-Arc94-delta495a-20formamide-31oct2024-01.czi	Arc1430+Arc94	no
FB10N2	2024-10-31	LBSW	2-FB10-PD1-Arc1430-Arc94-delta495a-20formamide-31oct2024-01.czi	Arc1430+Arc94	no
FB10N2	2024-10-31	LBSW	2-FB10-PD1-Arc1430-Arc94-delta495a-20formamide-31oct2024-01.czi	Arc1430+Arc94	no
FB10N2	2024-03-08	LBSW	2-Fb10-Arc1430-Arc94-eub338-AWatto550-hydrophobicmarker-08march2024-07.czi	Arc1430+Arc94	yes	1
FB10N2	2024-03-08	LBSW	2-Fb10-Arc1430-Arc94-eub338-AWatto550-hydrophobicmarker-08march2024-05.czi	Arc1430+Arc94	no
FB10N2	2024-03-08	LBSW	2-Fb10-Arc1430-Arc94-eub338-AWatto550-hydrophobicmarker-08march2024-03.czi	Arc1430+Arc94	yes	1
FB10N2	2024-03-08	LBSW	2-Fb10-Arc1430-Arc94-eub338-AWatto550-hydrophobicmarker-08march2024-01.czi	Arc1430+Arc94	yes	1
FB10N2	2024-03-08	LBSW	2-Fb10-Arc1430-Arc94-eub338-AWatto550-hydrophobicmarker-08march2024-01.czi	Arc1430+Arc94	no
FB10N2	2024-10-31	LBSW	2-FB10-MD1-MD2-delta495a-35formamide-31oct2024-08.czi	delta495	yes	4		Protist cells with bacterial FISH probe signal	20
FB10N2	2024-10-31	LBSW	2-FB10-MD1-MD2-delta495a-35formamide-31oct2024-08.czi	delta495	yes	4		Protist cells without bacterial FISH probe signal	0
FB10N2	2024-10-31	LBSW	2-FB10-MD1-MD2-delta495a-35formamide-31oct2024-08.czi	delta495	yes	2		Total protists observed	20
FB10N2	2024-10-31	LBSW	2-FB10-MD1-MD2-delta495a-35formamide-31oct2024-07.czi	delta495	yes	3		Percentage of cells interacting	100
FB10N2	2024-10-31	LBSW	2-FB10-MD1-MD2-delta495a-35formamide-31oct2024-07.czi	delta495	yes	3		Percentage of cells not interacting	0
FB10N2	2024-10-31	LBSW	2-FB10-MD1-MD2-delta495a-35formamide-31oct2024-06.czi	delta495	yes	7		Average number of bacterial signal interacting with the protist cell	3.8
FB10N2	2024-10-31	LBSW	2-FB10-MD1-MD2-delta495a-35formamide-31oct2024-06.czi	delta495	yes	2
FB10N2	2024-10-31	LBSW	2-FB10-MD1-MD2-delta495a-35formamide-31oct2024-05.czi	delta495	yes	9
FB10N2	2024-10-31	LBSW	2-FB10-MD1-MD2-delta495a-35formamide-31oct2024-05.czi	delta495	yes	3
FB10N2	2024-10-31	LBSW	2-FB10-MD1-MD2-delta495a-35formamide-31oct2024-05.czi	delta495	yes	4
FB10N2	2024-10-31	LBSW	2-FB10-MD1-MD2-delta495a-35formamide-31oct2024-05.czi	delta495	yes	3
FB10N2	2024-10-31	LBSW	2-FB10-MD1-MD2-delta495a-35formamide-31oct2024-04.czi	delta495	yes	6
FB10N2	2024-10-31	LBSW	2-FB10-MD1-MD2-delta495a-35formamide-31oct2024-04.czi	delta495	yes	3
FB10N2	2024-10-31	LBSW	2-FB10-MD1-MD2-delta495a-35formamide-31oct2024-03.czi	delta495	yes	1
FB10N2	2024-10-31	LBSW	2-FB10-MD1-MD2-delta495a-35formamide-31oct2024-03.czi	delta495	yes	2
FB10N2	2024-10-31	LBSW	2-FB10-MD1-MD2-delta495a-35formamide-31oct2024-03.czi	delta495	yes	5
FB10N2	2024-10-31	LBSW	2-FB10-MD1-MD2-delta495a-35formamide-31oct2024-02.czi	delta495	yes	1
FB10N2	2024-10-31	LBSW	2-FB10-MD1-MD2-delta495a-35formamide-31oct2024-02.czi	delta495	yes	3
FB10N2	2024-10-31	LBSW	2-FB10-MD1-MD2-delta495a-35formamide-31oct2024-01.czi	delta495	yes	1
FB10N2	2024-10-31	LBSW	2-FB10-MD1-MD2-delta495a-35formamide-31oct2024-01.czi	delta495	yes	10
FB10N2	2024-10-31	LBSW	2-FB10-MD1-MD2-delta495a-35formamide-31oct2024-08.czi	MD1+MD2	no			Protist cells with bacterial FISH probe signal	4
FB10N2	2024-10-31	LBSW	2-FB10-MD1-MD2-delta495a-35formamide-31oct2024-08.czi	MD1+MD2	no			Protist cells without bacterial FISH probe signal	16
FB10N2	2024-10-31	LBSW	2-FB10-MD1-MD2-delta495a-35formamide-31oct2024-08.czi	MD1+MD2	no			Total protists observed	20
FB10N2	2024-10-31	LBSW	2-FB10-MD1-MD2-delta495a-35formamide-31oct2024-07.czi	MD1+MD2	yes	2		Percentage of cells interacting	20
FB10N2	2024-10-31	LBSW	2-FB10-MD1-MD2-delta495a-35formamide-31oct2024-07.czi	MD1+MD2	no			Percentage of cells not interacting	80
FB10N2	2024-10-31	LBSW	2-FB10-MD1-MD2-delta495a-35formamide-31oct2024-06.czi	MD1+MD2	no			Average number of bacterial signal interacting with the protist cell	1.25
FB10N2	2024-10-31	LBSW	2-FB10-MD1-MD2-delta495a-35formamide-31oct2024-06.czi	MD1+MD2	no
FB10N2	2024-10-31	LBSW	2-FB10-MD1-MD2-delta495a-35formamide-31oct2024-05.czi	MD1+MD2	yes	1
FB10N2	2024-10-31	LBSW	2-FB10-MD1-MD2-delta495a-35formamide-31oct2024-05.czi	MD1+MD2	no
FB10N2	2024-10-31	LBSW	2-FB10-MD1-MD2-delta495a-35formamide-31oct2024-05.czi	MD1+MD2	no
FB10N2	2024-10-31	LBSW	2-FB10-MD1-MD2-delta495a-35formamide-31oct2024-05.czi	MD1+MD2	no
FB10N2	2024-10-31	LBSW	2-FB10-MD1-MD2-delta495a-35formamide-31oct2024-04.czi	MD1+MD2	yes	1
FB10N2	2024-10-31	LBSW	2-FB10-MD1-MD2-delta495a-35formamide-31oct2024-04.czi	MD1+MD2	no
FB10N2	2024-10-31	LBSW	2-FB10-MD1-MD2-delta495a-35formamide-31oct2024-03.czi	MD1+MD2	no
FB10N2	2024-10-31	LBSW	2-FB10-MD1-MD2-delta495a-35formamide-31oct2024-03.czi	MD1+MD2	no
FB10N2	2024-10-31	LBSW	2-FB10-MD1-MD2-delta495a-35formamide-31oct2024-03.czi	MD1+MD2	no
FB10N2	2024-10-31	LBSW	2-FB10-MD1-MD2-delta495a-35formamide-31oct2024-02.czi	MD1+MD2	no
FB10N2	2024-10-31	LBSW	2-FB10-MD1-MD2-delta495a-35formamide-31oct2024-02.czi	MD1+MD2	no
FB10N2	2024-10-31	LBSW	2-FB10-MD1-MD2-delta495a-35formamide-31oct2024-01.czi	MD1+MD2	no
FB10N2	2024-10-31	LBSW	2-FB10-MD1-MD2-delta495a-35formamide-31oct2024-01.czi	MD1+MD2	yes	1

## Sheet: G_LRM1b_FISH
Strain	Date	Media	File name	Probe	probe signal attached to the protist	Number of cells
LRM1b	2024-10-31	LBSW	3-LRM1b-PD1-Arc1430-Arc94-delta495a-20formamide-31oct2024-17.czi	Arc1430+Arc94	yes	1		Protist cells with bacterial FISH probe signal	11
LRM1b	2024-10-31	LBSW	3-LRM1b-PD1-Arc1430-Arc94-delta495a-20formamide-31oct2024-17.czi	Arc1430+Arc94	no			Protist cells without bacterial FISH probe signal	12
LRM1b	2024-10-31	LBSW	3-LRM1b-PD1-Arc1430-Arc94-delta495a-20formamide-31oct2024-15.czi	Arc1430+Arc94	no			Total protists observed	23
LRM1b	2024-10-31	LBSW	3-LRM1b-PD1-Arc1430-Arc94-delta495a-20formamide-31oct2024-15.czi	Arc1430+Arc94	no			Percentage of cells interacting	47.8261
LRM1b	2024-10-31	LBSW	3-LRM1b-PD1-Arc1430-Arc94-delta495a-20formamide-31oct2024-14.czi	Arc1430+Arc94	no			Percentage of cells not interacting	52.1739
LRM1b	2024-10-31	LBSW	3-LRM1b-PD1-Arc1430-Arc94-delta495a-20formamide-31oct2024-13.czi	Arc1430+Arc94	no			Average number of bacterial signal interacting with the protist cell	3
LRM1b	2024-10-31	LBSW	3-LRM1b-PD1-Arc1430-Arc94-delta495a-20formamide-31oct2024-11.czi	Arc1430+Arc94	no
LRM1b	2024-10-31	LBSW	3-LRM1b-PD1-Arc1430-Arc94-delta495a-20formamide-31oct2024-11.czi	Arc1430+Arc94	no
LRM1b	2024-10-31	LBSW	3-LRM1b-PD1-Arc1430-Arc94-delta495a-20formamide-31oct2024-08.czi	Arc1430+Arc94	yes	1
LRM1b	2024-10-31	LBSW	3-LRM1b-PD1-Arc1430-Arc94-delta495a-20formamide-31oct2024-06.czi	Arc1430+Arc94	yes	1
LRM1b	2024-10-31	LBSW	3-LRM1b-PD1-Arc1430-Arc94-delta495a-20formamide-31oct2024-04.czi	Arc1430+Arc94	no
LRM1b	2024-10-31	LBSW	3-LRM1b-PD1-Arc1430-Arc94-delta495a-20formamide-31oct2024-01.czi	Arc1430+Arc94	yes	2
LRM1b	2024-10-31	LBSW	3-LRM1b-PD1-Arc1430-Arc94-delta495a-20formamide-31oct2024-01.czi	Arc1430+Arc94	no
LRM1b	2024-10-31	LBSW	3-LRM1b-PD1-Arc1430-Arc94-delta495a-20formamide-31oct2024-01.czi	Arc1430+Arc94	no
LRM1b	2024-10-31	LBSW	3-LRM1b-PD1-Arc1430-Arc94-delta495a-20formamide-31oct2024-01.czi	Arc1430+Arc94	no
LRM1b	2024-10-31	LBSW	3-LRM1b-PD1-Arc1430-Arc94-delta495a-20formamide-31oct2024-01.czi	Arc1430+Arc94	no
LRM1b	2024-03-08	LBSW	6-LRM1-arc1430-arc94-eub338-AWatto550-dapi-hydrophobicmarker-08march2024-08.czi	Arc1430+Arc94	yes	2
LRM1b	2024-03-08	LBSW	6-LRM1-arc1430-arc94-eub338-AWatto550-dapi-hydrophobicmarker-08march2024-07.czi	Arc1430+Arc94	yes	5
LRM1b	2024-03-08	LBSW	6-LRM1-arc1430-arc94-eub338-AWatto550-dapi-hydrophobicmarker-08march2024-05.czi	Arc1430+Arc94	yes	3
LRM1b	2024-03-08	LBSW	6-LRM1-arc1430-arc94-eub338-AWatto550-dapi-hydrophobicmarker-08march2024-04.czi	Arc1430+Arc94	yes	4
LRM1b	2024-03-08	LBSW	6-LRM1-arc1430-arc94-eub338-AWatto550-dapi-hydrophobicmarker-08march2024-04.czi	Arc1430+Arc94	yes	3
LRM1b	2024-03-08	LBSW	6-LRM1-arc1430-arc94-eub338-AWatto550-dapi-hydrophobicmarker-08march2024-02.czi	Arc1430+Arc94	yes	5
LRM1b	2024-03-08	LBSW	6-LRM1-arc1430-arc94-eub338-AWatto550-dapi-hydrophobicmarker-08march2024-01.czi	Arc1430+Arc94	yes	6
LRM1b	2024-10-31	LBSW	3-LRM1b-MD1-MD2-delta495a-35formamide-31oct2024-21.czi	delta495	yes	3		Protist cells with bacterial FISH probe signal	49
LRM1b	2024-10-31	LBSW	3-LRM1b-MD1-MD2-delta495a-35formamide-31oct2024-20.czi	delta495	yes	3		Protist cells without bacterial FISH probe signal	5
LRM1b	2024-10-31	LBSW	3-LRM1b-MD1-MD2-delta495a-35formamide-31oct2024-19.czi	delta495	yes	3		Total protists observed	54
LRM1b	2024-10-31	LBSW	3-LRM1b-MD1-MD2-delta495a-35formamide-31oct2024-18.czi	delta495	yes	1		Percentage of cells interacting	90.7407
LRM1b	2024-10-31	LBSW	3-LRM1b-MD1-MD2-delta495a-35formamide-31oct2024-17.czi	delta495	yes	2		Percentage of cells not interacting	9.25926
LRM1b	2024-10-31	LBSW	3-LRM1b-MD1-MD2-delta495a-35formamide-31oct2024-16.czi	delta495	yes	7		Average number of bacterial signal interacting with the protist cell	3.7551
LRM1b	2024-10-31	LBSW	3-LRM1b-MD1-MD2-delta495a-35formamide-31oct2024-14.czi	delta495	yes	1
LRM1b	2024-10-31	LBSW	3-LRM1b-MD1-MD2-delta495a-35formamide-31oct2024-13.czi	delta495	yes	7
LRM1b	2024-10-31	LBSW	3-LRM1b-MD1-MD2-delta495a-35formamide-31oct2024-13.czi	delta495	yes	4
LRM1b	2024-10-31	LBSW	3-LRM1b-MD1-MD2-delta495a-35formamide-31oct2024-13.czi	delta495	yes	5
LRM1b	2024-10-31	LBSW	3-LRM1b-MD1-MD2-delta495a-35formamide-31oct2024-10.czi	delta495	yes	2
LRM1b	2024-10-31	LBSW	3-LRM1b-MD1-MD2-delta495a-35formamide-31oct2024-09.czi	delta495	yes	3
LRM1b	2024-10-31	LBSW	3-LRM1b-MD1-MD2-delta495a-35formamide-31oct2024-09.czi	delta495	no
LRM1b	2024-10-31	LBSW	3-LRM1b-MD1-MD2-delta495a-35formamide-31oct2024-08.czi	delta495	no
LRM1b	2024-10-31	LBSW	3-LRM1b-MD1-MD2-delta495a-35formamide-31oct2024-07.czi	delta495	yes	9
LRM1b	2024-10-31	LBSW	3-LRM1b-MD1-MD2-delta495a-35formamide-31oct2024-07.czi	delta495	yes	6
LRM1b	2024-10-31	LBSW	3-LRM1b-MD1-MD2-delta495a-35formamide-31oct2024-05.czi	delta495	yes	13
LRM1b	2024-10-31	LBSW	3-LRM1b-MD1-MD2-delta495a-35formamide-31oct2024-04.czi	delta495	yes	3
LRM1b	2024-10-31	LBSW	3-LRM1b-MD1-MD2-delta495a-35formamide-31oct2024-04.czi	delta495	yes	3
LRM1b	2024-10-31	LBSW	3-LRM1b-MD1-MD2-delta495a-35formamide-31oct2024-03.czi	delta495	yes	9
LRM1b	2024-10-31	LBSW	3-LRM1b-MD1-MD2-delta495a-35formamide-31oct2024-03.czi	delta495	yes	7
LRM1b	2024-10-31	LBSW	3-LRM1b-MD1-MD2-delta495a-35formamide-31oct2024-01.czi	delta495	yes	5
LRM1b	2024-10-03	LBSW	5-LRM1b-3LBSW-microaerophilic-MD1-MD2-delta495a-35FA-03Oct2024-17.czi	delta495	yes	5
LRM1b	2024-10-03	LBSW	5-LRM1b-3LBSW-microaerophilic-MD1-MD2-delta495a-35FA-03Oct2024-17.czi	delta495	yes	2
LRM1b	2024-10-03	LBSW	5-LRM1b-3LBSW-microaerophilic-MD1-MD2-delta495a-35FA-03Oct2024-16.czi	delta495	yes	5
LRM1b	2024-10-03	LBSW	5-LRM1b-3LBSW-microaerophilic-MD1-MD2-delta495a-35FA-03Oct2024-16.czi	delta495	yes	2
LRM1b	2024-10-03	LBSW	5-LRM1b-3LBSW-microaerophilic-MD1-MD2-delta495a-35FA-03Oct2024-16.czi	delta495	yes	6
LRM1b	2024-10-03	LBSW	5-LRM1b-3LBSW-microaerophilic-MD1-MD2-delta495a-35FA-03Oct2024-15.czi	delta495	yes	3
LRM1b	2024-10-03	LBSW	5-LRM1b-3LBSW-microaerophilic-MD1-MD2-delta495a-35FA-03Oct2024-15.czi	delta495	yes	6
LRM1b	2024-10-03	LBSW	5-LRM1b-3LBSW-microaerophilic-MD1-MD2-delta495a-35FA-03Oct2024-15.czi	delta495	yes	9
LRM1b	2024-10-03	LBSW	5-LRM1b-3LBSW-microaerophilic-MD1-MD2-delta495a-35FA-03Oct2024-15.czi	delta495	yes	7
LRM1b	2024-10-03	LBSW	5-LRM1b-3LBSW-microaerophilic-MD1-MD2-delta495a-35FA-03Oct2024-15.czi	delta495	yes	1
LRM1b	2024-10-03	LBSW	5-LRM1b-3LBSW-microaerophilic-MD1-MD2-delta495a-35FA-03Oct2024-13.czi	delta495	yes	3
LRM1b	2024-10-03	LBSW	5-LRM1b-3LBSW-microaerophilic-MD1-MD2-delta495a-35FA-03Oct2024-12.czi	delta495	yes	1
LRM1b	2024-10-03	LBSW	5-LRM1b-3LBSW-microaerophilic-MD1-MD2-delta495a-35FA-03Oct2024-12.czi	delta495	yes	1
LRM1b	2024-10-03	LBSW	5-LRM1b-3LBSW-microaerophilic-MD1-MD2-delta495a-35FA-03Oct2024-12.czi	delta495	yes	1
LRM1b	2024-10-03	LBSW	5-LRM1b-3LBSW-microaerophilic-MD1-MD2-delta495a-35FA-03Oct2024-12.czi	delta495	yes	1
LRM1b	2024-10-03	LBSW	5-LRM1b-3LBSW-microaerophilic-MD1-MD2-delta495a-35FA-03Oct2024-12.czi	delta495	yes	2
LRM1b	2024-10-03	LBSW	5-LRM1b-3LBSW-microaerophilic-MD1-MD2-delta495a-35FA-03Oct2024-12.czi	delta495	no
LRM1b	2024-10-03	LBSW	5-LRM1b-3LBSW-microaerophilic-MD1-MD2-delta495a-35FA-03Oct2024-12.czi	delta495	yes	1
LRM1b	2024-10-03	LBSW	5-LRM1b-3LBSW-microaerophilic-MD1-MD2-delta495a-35FA-03Oct2024-11.czi	delta495	yes	1
LRM1b	2024-10-03	LBSW	5-LRM1b-3LBSW-microaerophilic-MD1-MD2-delta495a-35FA-03Oct2024-10.czi	delta495	yes	2
LRM1b	2024-10-03	LBSW	5-LRM1b-3LBSW-microaerophilic-MD1-MD2-delta495a-35FA-03Oct2024-10.czi	delta495	yes	5
LRM1b	2024-10-03	LBSW	5-LRM1b-3LBSW-microaerophilic-MD1-MD2-delta495a-35FA-03Oct2024-07.czi	delta495	no
LRM1b	2024-10-03	LBSW	5-LRM1b-3LBSW-microaerophilic-MD1-MD2-delta495a-35FA-03Oct2024-06.czi	delta495	yes	1
LRM1b	2024-10-03	LBSW	5-LRM1b-3LBSW-microaerophilic-MD1-MD2-delta495a-35FA-03Oct2024-05.czi	delta495	yes	5
LRM1b	2024-10-03	LBSW	5-LRM1b-3LBSW-microaerophilic-MD1-MD2-delta495a-35FA-03Oct2024-04.czi	delta495	yes	10
LRM1b	2024-10-03	LBSW	5-LRM1b-3LBSW-microaerophilic-MD1-MD2-delta495a-35FA-03Oct2024-04.czi	delta495	yes	1
LRM1b	2024-10-03	LBSW	5-LRM1b-3LBSW-microaerophilic-MD1-MD2-delta495a-35FA-03Oct2024-03.czi	delta495	yes	1
LRM1b	2024-10-03	LBSW	5-LRM1b-3LBSW-microaerophilic-MD1-MD2-delta495a-35FA-03Oct2024-02.czi	delta495	yes	2
LRM1b	2024-10-03	LBSW	5-LRM1b-3LBSW-microaerophilic-MD1-MD2-delta495a-35FA-03Oct2024-02.czi	delta495	yes	1
LRM1b	2024-10-03	LBSW	5-LRM1b-3LBSW-microaerophilic-MD1-MD2-delta495a-35FA-03Oct2024-03.czi	delta495	yes	2
LRM1b	2024-10-03	LBSW	5-LRM1b-3LBSW-microaerophilic-MD1-MD2-delta495a-35FA-03Oct2024-02.czi	delta495	yes	1
LRM1b	2024-10-03	LBSW	5-LRM1b-3LBSW-microaerophilic-MD1-MD2-delta495a-35FA-03Oct2024-02.czi	delta495	no
LRM1b	2024-10-03	LBdSW-SF	6-LRM1b-3LBSFSW-microaerophilic-MD1-MD2-delta495a-35FA-03Oct2024-25.czi	delta495	yes	1		Protist cells with bacterial FISH probe signal	34
LRM1b	2024-10-03	LBdSW-SF	6-LRM1b-3LBSFSW-microaerophilic-MD1-MD2-delta495a-35FA-03Oct2024-25.czi	delta495	yes	1		Protist cells without bacterial FISH probe signal	10
LRM1b	2024-10-03	LBdSW-SF	6-LRM1b-3LBSFSW-microaerophilic-MD1-MD2-delta495a-35FA-03Oct2024-24.czi	delta495	yes	3		Total protists observed	44
LRM1b	2024-10-03	LBdSW-SF	6-LRM1b-3LBSFSW-microaerophilic-MD1-MD2-delta495a-35FA-03Oct2024-23.czi	delta495	yes	2		Percentage of cells interacting	77.2727
LRM1b	2024-10-03	LBdSW-SF	6-LRM1b-3LBSFSW-microaerophilic-MD1-MD2-delta495a-35FA-03Oct2024-23.czi	delta495	no			Percentage of cells not interacting	22.7273
LRM1b	2024-10-03	LBdSW-SF	6-LRM1b-3LBSFSW-microaerophilic-MD1-MD2-delta495a-35FA-03Oct2024-23.czi	delta495	no			Average number of bacterial signal interacting with the protist cell	2.11429
LRM1b	2024-10-03	LBdSW-SF	6-LRM1b-3LBSFSW-microaerophilic-MD1-MD2-delta495a-35FA-03Oct2024-22.czi	delta495	yes	6
LRM1b	2024-10-03	LBdSW-SF	6-LRM1b-3LBSFSW-microaerophilic-MD1-MD2-delta495a-35FA-03Oct2024-22.czi	delta495	yes	1
LRM1b	2024-10-03	LBdSW-SF	6-LRM1b-3LBSFSW-microaerophilic-MD1-MD2-delta495a-35FA-03Oct2024-20.czi	delta495	yes	2
LRM1b	2024-10-03	LBdSW-SF	6-LRM1b-3LBSFSW-microaerophilic-MD1-MD2-delta495a-35FA-03Oct2024-20.czi	delta495	yes	1
LRM1b	2024-10-03	LBdSW-SF	6-LRM1b-3LBSFSW-microaerophilic-MD1-MD2-delta495a-35FA-03Oct2024-19.czi	delta495	yes	2
LRM1b	2024-10-03	LBdSW-SF	6-LRM1b-3LBSFSW-microaerophilic-MD1-MD2-delta495a-35FA-03Oct2024-19.czi	delta495	yes	1
LRM1b	2024-10-03	LBdSW-SF	6-LRM1b-3LBSFSW-microaerophilic-MD1-MD2-delta495a-35FA-03Oct2024-16.czi	delta495	yes	3
LRM1b	2024-10-03	LBdSW-SF	6-LRM1b-3LBSFSW-microaerophilic-MD1-MD2-delta495a-35FA-03Oct2024-16.czi	delta495	no
LRM1b	2024-10-03	LBdSW-SF	6-LRM1b-3LBSFSW-microaerophilic-MD1-MD2-delta495a-35FA-03Oct2024-15.czi	delta495	yes	5
LRM1b	2024-10-03	LBdSW-SF	6-LRM1b-3LBSFSW-microaerophilic-MD1-MD2-delta495a-35FA-03Oct2024-15.czi	delta495	yes	3
LRM1b	2024-10-03	LBdSW-SF	6-LRM1b-3LBSFSW-microaerophilic-MD1-MD2-delta495a-35FA-03Oct2024-15.czi	delta495	yes	3
LRM1b	2024-10-03	LBdSW-SF	6-LRM1b-3LBSFSW-microaerophilic-MD1-MD2-delta495a-35FA-03Oct2024-12.czi	delta495	yes	1
LRM1b	2024-10-03	LBdSW-SF	6-LRM1b-3LBSFSW-microaerophilic-MD1-MD2-delta495a-35FA-03Oct2024-12.czi	delta495	yes	2
LRM1b	2024-10-03	LBdSW-SF	6-LRM1b-3LBSFSW-microaerophilic-MD1-MD2-delta495a-35FA-03Oct2024-12.czi	delta495	yes	3
LRM1b	2024-10-03	LBdSW-SF	6-LRM1b-3LBSFSW-microaerophilic-MD1-MD2-delta495a-35FA-03Oct2024-12.czi	delta495	no
LRM1b	2024-10-03	LBdSW-SF	6-LRM1b-3LBSFSW-microaerophilic-MD1-MD2-delta495a-35FA-03Oct2024-12.czi	delta495	no
LRM1b	2024-10-03	LBdSW-SF	6-LRM1b-3LBSFSW-microaerophilic-MD1-MD2-delta495a-35FA-03Oct2024-08.czi	delta495	yes	2
LRM1b	2024-10-03	LBdSW-SF	6-LRM1b-3LBSFSW-microaerophilic-MD1-MD2-delta495a-35FA-03Oct2024-08.czi	delta495	yes	3
LRM1b	2024-10-03	LBdSW-SF	6-LRM1b-3LBSFSW-microaerophilic-MD1-MD2-delta495a-35FA-03Oct2024-08.czi	delta495	yes	2
LRM1b	2024-10-03	LBdSW-SF	6-LRM1b-3LBSFSW-microaerophilic-MD1-MD2-delta495a-35FA-03Oct2024-08.czi	delta495	yes	1
LRM1b	2024-10-03	LBdSW-SF	6-LRM1b-3LBSFSW-microaerophilic-MD1-MD2-delta495a-35FA-03Oct2024-08.czi	delta495	no
LRM1b	2024-10-03	LBdSW-SF	6-LRM1b-3LBSFSW-microaerophilic-MD1-MD2-delta495a-35FA-03Oct2024-06.czi	delta495	yes	3
LRM1b	2024-10-03	LBdSW-SF	6-LRM1b-3LBSFSW-microaerophilic-MD1-MD2-delta495a-35FA-03Oct2024-05.czi	delta495	no
LRM1b	2024-10-03	LBdSW-SF	6-LRM1b-3LBSFSW-microaerophilic-MD1-MD2-delta495a-35FA-03Oct2024-05.czi	delta495	yes	1
LRM1b	2024-10-03	LBdSW-SF	6-LRM1b-3LBSFSW-microaerophilic-MD1-MD2-delta495a-35FA-03Oct2024-03.czi	delta495	yes	1
LRM1b	2024-10-03	LBdSW-SF	6-LRM1b-3LBSFSW-microaerophilic-MD1-MD2-delta495a-35FA-03Oct2024-02.czi	delta495	yes	1
LRM1b	2024-10-03	LBdSW-SF	6-LRM1b-3LBSFSW-microaerophilic-MD1-MD2-delta495a-35FA-03Oct2024-02.czi	delta495	yes	1
LRM1b	2024-10-03	LBdSW-SF	6-LRM1b-3LBSFSW-microaerophilic-MD1-MD2-delta495a-35FA-03Oct2024-01.czi	delta495	yes	2
LRM1b	2024-10-31	LBdSW-SF	6-LRM1-3LBSFSW-MD1-MD2-delta495a-35formamide-31oct2024-05.czi	delta495	yes	5
LRM1b	2024-10-31	LBdSW-SF	6-LRM1-3LBSFSW-MD1-MD2-delta495a-35formamide-31oct2024-05.czi	delta495	yes	3
LRM1b	2024-10-31	LBdSW-SF	6-LRM1-3LBSFSW-MD1-MD2-delta495a-35formamide-31oct2024-04.czi	delta495	yes	4
LRM1b	2024-10-31	LBdSW-SF	6-LRM1-3LBSFSW-MD1-MD2-delta495a-35formamide-31oct2024-04.czi	delta495	yes	1
LRM1b	2024-10-31	LBdSW-SF	6-LRM1-3LBSFSW-MD1-MD2-delta495a-35formamide-31oct2024-04.czi	delta495	yes	1
LRM1b	2024-10-31	LBdSW-SF	6-LRM1-3LBSFSW-MD1-MD2-delta495a-35formamide-31oct2024-03.czi	delta495	no
LRM1b	2024-10-31	LBdSW-SF	6-LRM1-3LBSFSW-MD1-MD2-delta495a-35formamide-31oct2024-03.czi	delta495	no
LRM1b	2024-10-31	LBdSW-SF	6-LRM1-3LBSFSW-MD1-MD2-delta495a-35formamide-31oct2024-02.czi	delta495	yes	1
LRM1b	2024-10-31	LBdSW-SF	6-LRM1-3LBSFSW-MD1-MD2-delta495a-35formamide-31oct2024-02.czi	delta495	yes	1
LRM1b	2024-10-31	LBdSW-SF	6-LRM1-3LBSFSW-MD1-MD2-delta495a-35formamide-31oct2024-01.czi	delta495	no	1
LRM1b	2024-07-06	LBdSW-SF + NaNO3	1-LRM1b-SF-NANO3-Arc1430-TeraKC2-eub338-30FA-7jun2024-05.czi	Tera537_KC2	yes	1		Protist cells with bacterial FISH probe signal	8
LRM1b	2024-07-06	LBdSW-SF + NaNO3	1-LRM1b-SF-NANO3-Arc1430-TeraKC2-eub338-30FA-7jun2024-05.czi	Tera537_KC2	yes	1		Protist cells without bacterial FISH probe signal	6
LRM1b	2024-07-06	LBdSW-SF + NaNO3	1-LRM1b-SF-NANO3-Arc1430-TeraKC2-eub338-30FA-7jun2024-05.czi	Tera537_KC2	no			Total protists observed	14
LRM1b	2024-07-06	LBdSW-SF + NaNO3	1-LRM1b-SF-NANO3-Arc1430-TeraKC2-eub338-30FA-7jun2024-05.czi	Tera537_KC2	no			Percentage of cells interacting	57.1429
LRM1b	2024-07-06	LBdSW-SF + NaNO3	1-LRM1b-SF-NANO3-Arc1430-TeraKC2-eub338-30FA-7jun2024-04.czi	Tera537_KC2	no			Percentage of cells not interacting	42.8571
LRM1b	2024-07-06	LBdSW-SF + NaNO3	1-LRM1b-SF-NANO3-Arc1430-TeraKC2-eub338-30FA-7jun2024-04.czi	Tera537_KC2	no			Average number of bacterial signal interacting with the protist cell	1.5
LRM1b	2024-07-06	LBdSW-SF + NaNO3	1-LRM1b-SF-NANO3-Arc1430-TeraKC2-eub338-30FA-7jun2024-04.czi	Tera537_KC2	yes	1
LRM1b	2024-07-06	LBdSW-SF + NaNO3	1-LRM1b-SF-NANO3-Arc1430-TeraKC2-eub338-30FA-7jun2024-03.czi	Tera537_KC2	yes	3
LRM1b	2024-07-06	LBdSW-SF + NaNO3	1-LRM1b-SF-NANO3-Arc1430-TeraKC2-eub338-30FA-7jun2024-02.czi	Tera537_KC2	yes	1
LRM1b	2024-07-06	LBdSW-SF + NaNO3	1-LRM1b-SF-NANO3-Arc1430-TeraKC2-eub338-30FA-7jun2024-01.czi	Tera537_KC2	no
LRM1b	2024-07-06	LBdSW-SF + NaNO3	1-LRM1b-SD-NAno3-Arc1430-TeraKC2-eub338-30FA-7jun2024-01.czi	Tera537_KC2	yes	1
LRM1b	2024-07-06	LBdSW-SF + NaNO3	1-LRM1b-SD-NAno3-Arc1430-TeraKC2-eub338-30FA-7jun2024-01.czi	Tera537_KC2	yes	2
LRM1b	2024-07-06	LBdSW-SF + NaNO3	1-LRM1b-SD-NAno3-Arc1430-TeraKC2-eub338-30FA-7jun2024-01.czi	Tera537_KC2	yes	2
LRM1b	2024-07-06	LBdSW-SF + NaNO3	1-LRM1b-SD-NAno3-Arc1430-TeraKC2-eub338-30FA-7jun2024-01.czi	Tera537_KC2	no
LRM1b	2024-07-06	LBSW	2-LRM1b-SW-Arc1430-TeraKC2-eub338-30FA-7jun2024-04.czi	Tera537_KC2	no			Protist cells with bacterial FISH probe signal	1
LRM1b	2024-07-06	LBSW	2-LRM1b-SW-Arc1430-TeraKC2-eub338-30FA-7jun2024-04.czi	Tera537_KC2	no			Protist cells without bacterial FISH probe signal	9
LRM1b	2024-07-06	LBSW	2-LRM1b-SW-Arc1430-TeraKC2-eub338-30FA-7jun2024-03.czi	Tera537_KC2	no			Total protists observed	10
LRM1b	2024-07-06	LBSW	2-LRM1b-SW-Arc1430-TeraKC2-eub338-30FA-7jun2024-02.czi	Tera537_KC2	no			Percentage of cells interacting	10
LRM1b	2024-07-06	LBSW	2-LRM1b-SW-Arc1430-TeraKC2-eub338-30FA-7jun2024-01.czi	Tera537_KC2	no			Percentage of cells not interacting	90
LRM1b	2024-07-06	LBSW	2-LRM1b-SW-Arc1430-TeraKC2-eub338-30FA-7jun2024-01.czi	Tera537_KC2	yes	2		Average number of bacterial signal interacting with the protist cell	2
LRM1b	2024-07-06	LBSW	8-LRM1b-SW-microaerophilic-Arc1430-TeraKC2-eub338-30FA-7jun2024-03.czi	Tera537_KC2	no
LRM1b	2024-07-06	LBSW	8-LRM1b-SW-microaerophilic-Arc1430-TeraKC2-eub338-30FA-7jun2024-02.czi	Tera537_KC2	no
LRM1b	2024-07-06	LBSW	8-LRM1b-SW-microaerophilic-Arc1430-TeraKC2-eub338-30FA-7jun2024-02.czi	Tera537_KC2	no
LRM1b	2024-07-06	LBSW	8-LRM1b-SW-microaerophilic-Arc1430-TeraKC2-eub338-30FA-7jun2024-01.czi	Tera537_KC2	no
LRM1b	2024-07-06	LBSW	8-LRM1b-SW-microaerophilic-Arc1430-TeraKC2-eub338-30FA-7jun2024-01.czi	Tera537_KC2	no

## Sheet: H_LRM2N6
Strain	Date	Media	File name	Probe	probe signal attached to the protist	Number of cells
LRM2N6	2024-10-31	LBSW	4-LRM2-PD1-Arc1430-Arc94-delta495a-20formamide-31oct2024-11.czi	Arc1430+Arc94	no			Protist cells with bacterial FISH probe signal	3
LRM2N6	2024-10-31	LBSW	4-LRM2-PD1-Arc1430-Arc94-delta495a-20formamide-31oct2024-10.czi	Arc1430+Arc94	yes	1		Protist cells without bacterial FISH probe signal	21
LRM2N6	2024-10-31	LBSW	4-LRM2-PD1-Arc1430-Arc94-delta495a-20formamide-31oct2024-07.czi	Arc1430+Arc94	no			Total protists observed	24
LRM2N6	2024-10-31	LBSW	4-LRM2-PD1-Arc1430-Arc94-delta495a-20formamide-31oct2024-05.czi	Arc1430+Arc94	no			Percentage of cells interacting	12.5
LRM2N6	2024-10-31	LBSW	4-LRM2-PD1-Arc1430-Arc94-delta495a-20formamide-31oct2024-03.czi	Arc1430+Arc94	no			Percentage of cells not interacting	87.5
LRM2N6	2024-03-08	LBSW	7-LRM2-arc1430-arc94-eub338-AWatto550-dapi-hydrophobicmarker-08march2024-09.czi	Arc1430+Arc94	yes	3		Average number of bacterial signal interacting with the protist cell	2
LRM2N6	2024-03-08	LBSW	7-LRM2-arc1430-arc94-eub338-AWatto550-dapi-hydrophobicmarker-08march2024-07.czi	Arc1430+Arc94	no
LRM2N6	2024-03-08	LBSW	7-LRM2-arc1430-arc94-eub338-AWatto550-dapi-hydrophobicmarker-08march2024-05.czi	Arc1430+Arc94	no
LRM2N6	2024-03-08	LBSW	7-LRM2-arc1430-arc94-eub338-AWatto550-dapi-hydrophobicmarker-08march2024-03.czi	Arc1430+Arc94	yes	2
LRM2N6	2024-03-08	LBSW	7-LRM2-arc1430-arc94-eub338-AWatto550-dapi-hydrophobicmarker-08march2024-01.czi	Arc1430+Arc94	no
LRM2N6	2024-07-01	LBSW	4-LRM2-anoxic-Arc1430-Arc94-delta495a-EUB338-20FA-01jul2024-07.czi	Arc1430+Arc94	no
LRM2N6	2024-07-01	LBSW	4-LRM2-anoxic-Arc1430-Arc94-delta495a-EUB338-20FA-01jul2024-07.czi	Arc1430+Arc94	no
LRM2N6	2024-07-01	LBSW	4-LRM2-anoxic-Arc1430-Arc94-delta495a-EUB338-20FA-01jul2024-07.czi	Arc1430+Arc94	no
LRM2N6	2024-07-01	LBSW	4-LRM2-anoxic-Arc1430-Arc94-delta495a-EUB338-20FA-01jul2024-07.czi	Arc1430+Arc94	no
LRM2N6	2024-07-01	LBSW	4-LRM2-anoxic-Arc1430-Arc94-delta495a-EUB338-20FA-01jul2024-07.czi	Arc1430+Arc94	no
LRM2N6	2024-07-01	LBSW	4-LRM2-anoxic-Arc1430-Arc94-delta495a-EUB338-20FA-01jul2024-06.czi	Arc1430+Arc94	no
LRM2N6	2024-07-01	LBSW	4-LRM2-anoxic-Arc1430-Arc94-delta495a-EUB338-20FA-01jul2024-06.czi	Arc1430+Arc94	no
LRM2N6	2024-07-01	LBSW	4-LRM2-anoxic-Arc1430-Arc94-delta495a-EUB338-20FA-01jul2024-04.czi	Arc1430+Arc94	no
LRM2N6	2024-07-01	LBSW	4-LRM2-anoxic-Arc1430-Arc94-delta495a-EUB338-20FA-01jul2024-03.czi	Arc1430+Arc94	no
LRM2N6	2024-07-01	LBSW	4-LRM2-anoxic-Arc1430-Arc94-delta495a-EUB338-20FA-01jul2024-02.czi	Arc1430+Arc94	no
LRM2N6	2024-07-01	LBSW	4-LRM2-anoxic-Arc1430-Arc94-delta495a-EUB338-20FA-01jul2024-02.czi	Arc1430+Arc94	no
LRM2N6	2024-07-01	LBSW	4-LRM2-anoxic-Arc1430-Arc94-delta495a-EUB338-20FA-01jul2024-02.czi	Arc1430+Arc94	no
LRM2N6	2024-07-01	LBSW	4-LRM2-anoxic-Arc1430-Arc94-delta495a-EUB338-20FA-01jul2024-02.czi	Arc1430+Arc94	no
LRM2N6	2024-07-01	LBSW	4-LRM2-anoxic-Arc1430-Arc94-delta495a-EUB338-20FA-01jul2024-01.czi	Arc1430+Arc94	no
LRM2N6	2024-10-31	LBSW	4-LRM2-MD1-MD2-delta495a-35formamide-31oct2024-08.czi	delta495	yes	4		Protist cells with bacterial FISH probe signal	11
LRM2N6	2024-10-31	LBSW	4-LRM2-MD1-MD2-delta495a-35formamide-31oct2024-06.czi	delta495	yes	1		Protist cells without bacterial FISH probe signal	3
LRM2N6	2024-10-31	LBSW	4-LRM2-MD1-MD2-delta495a-35formamide-31oct2024-06.czi	delta495	yes	3		Total protists observed	14
LRM2N6	2024-10-31	LBSW	4-LRM2-MD1-MD2-delta495a-35formamide-31oct2024-05.czi	delta495	yes	4		Percentage of cells interacting	78.5714
LRM2N6	2024-10-31	LBSW	4-LRM2-MD1-MD2-delta495a-35formamide-31oct2024-04.czi	delta495	no			Percentage of cells not interacting	21.4286
LRM2N6	2024-10-31	LBSW	4-LRM2-MD1-MD2-delta495a-35formamide-31oct2024-03.czi	delta495	yes	2		Average number of bacterial signal interacting with the protist cell	3.63636
LRM2N6	2024-10-31	LBSW	4-LRM2-MD1-MD2-delta495a-35formamide-31oct2024-03.czi	delta495	yes	1
LRM2N6	2024-10-31	LBSW	4-LRM2-MD1-MD2-delta495a-35formamide-31oct2024-03.czi	delta495	no
LRM2N6	2024-10-31	LBSW	4-LRM2-MD1-MD2-delta495a-35formamide-31oct2024-02.czi	delta495	yes	3
LRM2N6	2024-10-31	LBSW	4-LRM2-MD1-MD2-delta495a-35formamide-31oct2024-02.czi	delta495	yes	6
LRM2N6	2024-10-31	LBSW	4-LRM2-MD1-MD2-delta495a-35formamide-31oct2024-01.czi	delta495	no
LRM2N6	2024-10-31	LBSW	4-LRM2-MD1-MD2-delta495a-35formamide-31oct2024-01.czi	delta495	yes	5
LRM2N6	2024-10-31	LBSW	4-LRM2-MD1-MD2-delta495a-35formamide-31oct2024-01.czi	delta495	yes	2
LRM2N6	2024-10-31	LBSW	4-LRM2-MD1-MD2-delta495a-35formamide-31oct2024-01.czi	delta495	yes	9
LRM2N6	2024-10-31	LBSW	4-LRM2-MD1-MD2-delta495a-35formamide-31oct2024-08.czi	MD1+MD2	no			Protist cells with bacterial FISH probe signal	8
LRM2N6	2024-10-31	LBSW	4-LRM2-MD1-MD2-delta495a-35formamide-31oct2024-06.czi	MD1+MD2	yes	1		Protist cells without bacterial FISH probe signal	6
LRM2N6	2024-10-31	LBSW	4-LRM2-MD1-MD2-delta495a-35formamide-31oct2024-06.czi	MD1+MD2	yes	1		Total protists observed	14
LRM2N6	2024-10-31	LBSW	4-LRM2-MD1-MD2-delta495a-35formamide-31oct2024-05.czi	MD1+MD2	yes	2		Percentage of cells interacting	57.1429
LRM2N6	2024-10-31	LBSW	4-LRM2-MD1-MD2-delta495a-35formamide-31oct2024-04.czi	MD1+MD2	no			Percentage of cells not interacting	42.8571
LRM2N6	2024-10-31	LBSW	4-LRM2-MD1-MD2-delta495a-35formamide-31oct2024-03.czi	MD1+MD2	yes	2		Average number of bacterial signal interacting with the protist cell	1.875
LRM2N6	2024-10-31	LBSW	4-LRM2-MD1-MD2-delta495a-35formamide-31oct2024-03.czi	MD1+MD2	no
LRM2N6	2024-10-31	LBSW	4-LRM2-MD1-MD2-delta495a-35formamide-31oct2024-03.czi	MD1+MD2	no
LRM2N6	2024-10-31	LBSW	4-LRM2-MD1-MD2-delta495a-35formamide-31oct2024-02.czi	MD1+MD2	no
LRM2N6	2024-10-31	LBSW	4-LRM2-MD1-MD2-delta495a-35formamide-31oct2024-02.czi	MD1+MD2	yes	1
LRM2N6	2024-10-31	LBSW	4-LRM2-MD1-MD2-delta495a-35formamide-31oct2024-01.czi	MD1+MD2	No
LRM2N6	2024-10-31	LBSW	4-LRM2-MD1-MD2-delta495a-35formamide-31oct2024-01.czi	MD1+MD2	yes	3
LRM2N6	2024-10-31	LBSW	4-LRM2-MD1-MD2-delta495a-35formamide-31oct2024-01.czi	MD1+MD2	yes	1
LRM2N6	2024-10-31	LBSW	4-LRM2-MD1-MD2-delta495a-35formamide-31oct2024-01.czi	MD1+MD2	yes	4

## Sheet: I_Pygsuia_biforma_FISH
Strain	Date	Media	File name	Probe	probe signal attached to the protist	Number of cells
Pygsuia biforma	2024-10-31	LBSW	5-Pygsuia-PD1-Arc1430-Arc94-delta495a-20formamide-31oct2024-08.czi	Arc1430+Arc94	yes	10		Protist cells with bacterial FISH probe signal	18
Pygsuia biforma	2024-10-31	LBSW	5-Pygsuia-PD1-Arc1430-Arc94-delta495a-20formamide-31oct2024-07.czi	Arc1430+Arc94	yes	3		Protist cells without bacterial FISH probe signal	5
Pygsuia biforma	2024-10-31	LBSW	5-Pygsuia-PD1-Arc1430-Arc94-delta495a-20formamide-31oct2024-06.czi	Arc1430+Arc94	yes	3		Total protists observed	23
Pygsuia biforma	2024-10-31	LBSW	5-Pygsuia-PD1-Arc1430-Arc94-delta495a-20formamide-31oct2024-04.czi	Arc1430+Arc94	yes	11		Percentage of cells interacting	78.2609
Pygsuia biforma	2024-10-31	LBSW	5-Pygsuia-PD1-Arc1430-Arc94-delta495a-20formamide-31oct2024-04.czi	Arc1430+Arc94	yes	12		Percentage of cells not interacting	21.7391
Pygsuia biforma	2024-10-31	LBSW	5-Pygsuia-PD1-Arc1430-Arc94-delta495a-20formamide-31oct2024-03.czi	Arc1430+Arc94	yes	6		Average number of bacteria signal interacting with the protist cell	6.11111
Pygsuia biforma	2024-10-31	LBSW	5-Pygsuia-PD1-Arc1430-Arc94-delta495a-20formamide-31oct2024-01.czi	Arc1430+Arc94	yes	4
Pygsuia biforma	2024-03-08	LBSW	8-Pygsuia-Arc1430-Arc94-eub338-AWatto550-hydrophobicmarker-08march2024-04.czi	Arc1430+Arc94	yes	10
Pygsuia biforma	2024-03-08	LBSW	8-Pygsuia-Arc1430-Arc94-eub338-AWatto550-hydrophobicmarker-08march2024-04.czi	Arc1430+Arc94	yes	2
Pygsuia biforma	2024-03-08	LBSW	8-Pygsuia-Arc1430-Arc94-eub338-AWatto550-hydrophobicmarker-08march2024-03.czi	Arc1430+Arc94	yes	10
Pygsuia biforma	2024-03-08	LBSW	8-Pygsuia-Arc1430-Arc94-eub338-AWatto550-hydrophobicmarker-08march2024-03.czi	Arc1430+Arc94	yes	10
Pygsuia biforma	2024-03-08	LBSW	8-Pygsuia-Arc1430-Arc94-eub338-AWatto550-hydrophobicmarker-08march2024-02.czi	Arc1430+Arc94	yes	4
Pygsuia biforma	2024-03-08	LBSW	8-Pygsuia-Arc1430-Arc94-eub338-AWatto550-hydrophobicmarker-08march2024-02.czi	Arc1430+Arc94	yes	10
Pygsuia biforma	2024-03-08	LBSW	8-Pygsuia-Arc1430-Arc94-eub338-AWatto550-hydrophobicmarker-08march2024-01.czi	Arc1430+Arc94	yes	4
Pygsuia biforma	2024-07-01	LBSW	7-Pygsuia-anoxic,1h-Arc1430-Arc94-delta495a-EUB338-20FA-01jul2024-07.czi	Arc1430+Arc94	yes	3
Pygsuia biforma	2024-07-01	LBSW	7-Pygsuia-anoxic,1h-Arc1430-Arc94-delta495a-EUB338-20FA-01jul2024-07.czi	Arc1430+Arc94	no
Pygsuia biforma	2024-07-01	LBSW	7-Pygsuia-anoxic,1h-Arc1430-Arc94-delta495a-EUB338-20FA-01jul2024-06.czi	Arc1430+Arc94	no
Pygsuia biforma	2024-07-01	LBSW	7-Pygsuia-anoxic,1h-Arc1430-Arc94-delta495a-EUB338-20FA-01jul2024-06.czi	Arc1430+Arc94	yes	1
Pygsuia biforma	2024-07-01	LBSW	7-Pygsuia-anoxic,1h-Arc1430-Arc94-delta495a-EUB338-20FA-01jul2024-05.czi	Arc1430+Arc94	no
Pygsuia biforma	2024-07-01	LBSW	7-Pygsuia-anoxic,1h-Arc1430-Arc94-delta495a-EUB338-20FA-01jul2024-05.czi	Arc1430+Arc94	yes	4
Pygsuia biforma	2024-07-01	LBSW	7-Pygsuia-anoxic,1h-Arc1430-Arc94-delta495a-EUB338-20FA-01jul2024-04.czi	Arc1430+Arc94	yes	3
Pygsuia biforma	2024-07-01	LBSW	7-Pygsuia-anoxic,1h-Arc1430-Arc94-delta495a-EUB338-20FA-01jul2024-03.czi	Arc1430+Arc94	no
Pygsuia biforma	2024-07-01	LBSW	7-Pygsuia-anoxic,1h-Arc1430-Arc94-delta495a-EUB338-20FA-01jul2024-02.czi	Arc1430+Arc94	no
Pygsuia biforma	2024-10-31	LBSW	5-Pygsuia-MD1-MD2-delta495a-35formamide-31oct2024-09.czi	delta495	yes	1		Protist cells with bacterial FISH probe signal	25
Pygsuia biforma	2024-10-31	LBSW	5-Pygsuia-MD1-MD2-delta495a-35formamide-31oct2024-08.czi	delta495	yes	3		Protist cells without bacterial FISH probe signal	7
Pygsuia biforma	2024-10-31	LBSW	5-Pygsuia-MD1-MD2-delta495a-35formamide-31oct2024-07.czi	delta495	yes	4		Total protists observed	32
Pygsuia biforma	2024-10-31	LBSW	5-Pygsuia-MD1-MD2-delta495a-35formamide-31oct2024-06.czi	delta495	yes	11		Percentage of cells interacting	78.125
Pygsuia biforma	2024-10-31	LBSW	5-Pygsuia-MD1-MD2-delta495a-35formamide-31oct2024-06.czi	delta495	yes	6		Percentage of cells not interacting	21.875
Pygsuia biforma	2024-10-31	LBSW	5-Pygsuia-MD1-MD2-delta495a-35formamide-31oct2024-06.czi	delta495	yes	5		Average number of bacteria signal interacting with the protist cell	3
Pygsuia biforma	2024-10-31	LBSW	5-Pygsuia-MD1-MD2-delta495a-35formamide-31oct2024-05.czi	delta495	yes	2
Pygsuia biforma	2024-10-31	LBSW	5-Pygsuia-MD1-MD2-delta495a-35formamide-31oct2024-04.czi	delta495	yes	5
Pygsuia biforma	2024-10-31	LBSW	5-Pygsuia-MD1-MD2-delta495a-35formamide-31oct2024-03.czi	delta495	yes	4
Pygsuia biforma	2024-10-31	LBSW	5-Pygsuia-MD1-MD2-delta495a-35formamide-31oct2024-03.czi	delta495	yes	2
Pygsuia biforma	2024-10-31	LBSW	5-Pygsuia-MD1-MD2-delta495a-35formamide-31oct2024-02.czi	delta495	yes	5
Pygsuia biforma	2024-10-31	LBSW	5-Pygsuia-MD1-MD2-delta495a-35formamide-31oct2024-01.czi	delta495	yes	5
Pygsuia biforma	2024-10-03	LBSW	1-Pygsuia-3LBSW-microaerophilic-MD1-MD2-delta495a-35FA-03Oct2024-31.czi	delta495	yes	1
Pygsuia biforma	2024-10-03	LBSW	1-Pygsuia-3LBSW-microaerophilic-MD1-MD2-delta495a-35FA-03Oct2024-29.czi	delta495	yes	3
Pygsuia biforma	2024-10-03	LBSW	1-Pygsuia-3LBSW-microaerophilic-MD1-MD2-delta495a-35FA-03Oct2024-27.czi	delta495	yes	3
Pygsuia biforma	2024-10-03	LBSW	1-Pygsuia-3LBSW-microaerophilic-MD1-MD2-delta495a-35FA-03Oct2024-25.czi	delta495	yes	1
Pygsuia biforma	2024-10-03	LBSW	1-Pygsuia-3LBSW-microaerophilic-MD1-MD2-delta495a-35FA-03Oct2024-23.czi	delta495	yes	1
Pygsuia biforma	2024-10-03	LBSW	1-Pygsuia-3LBSW-microaerophilic-MD1-MD2-delta495a-35FA-03Oct2024-22.czi	delta495	yes	2
Pygsuia biforma	2024-10-03	LBSW	1-Pygsuia-3LBSW-microaerophilic-MD1-MD2-delta495a-35FA-03Oct2024-21.czi	delta495	no
Pygsuia biforma	2024-10-03	LBSW	1-Pygsuia-3LBSW-microaerophilic-MD1-MD2-delta495a-35FA-03Oct2024-20.czi	delta495	yes	1
Pygsuia biforma	2024-10-03	LBSW	1-Pygsuia-3LBSW-microaerophilic-MD1-MD2-delta495a-35FA-03Oct2024-19.czi	delta495	yes	1
Pygsuia biforma	2024-10-03	LBSW	1-Pygsuia-3LBSW-microaerophilic-MD1-MD2-delta495a-35FA-03Oct2024-18.czi	delta495	yes	1
Pygsuia biforma	2024-10-03	LBSW	1-Pygsuia-3LBSW-microaerophilic-MD1-MD2-delta495a-35FA-03Oct2024-16.czi	delta495	no
Pygsuia biforma	2024-10-03	LBSW	1-Pygsuia-3LBSW-microaerophilic-MD1-MD2-delta495a-35FA-03Oct2024-15.czi	delta495	no
Pygsuia biforma	2024-10-03	LBSW	1-Pygsuia-3LBSW-microaerophilic-MD1-MD2-delta495a-35FA-03Oct2024-13.czi	delta495	no
Pygsuia biforma	2024-10-03	LBSW	1-Pygsuia-3LBSW-microaerophilic-MD1-MD2-delta495a-35FA-03Oct2024-11.czi	delta495	yes	2
Pygsuia biforma	2024-10-03	LBSW	1-Pygsuia-3LBSW-microaerophilic-MD1-MD2-delta495a-35FA-03Oct2024-11.czi	delta495	yes	2
Pygsuia biforma	2024-10-03	LBSW	1-Pygsuia-3LBSW-microaerophilic-MD1-MD2-delta495a-35FA-03Oct2024-09.czi	delta495	yes	2
Pygsuia biforma	2024-10-03	LBSW	1-Pygsuia-3LBSW-microaerophilic-MD1-MD2-delta495a-35FA-03Oct2024-09.czi	delta495	yes	2
Pygsuia biforma	2024-10-03	LBSW	1-Pygsuia-3LBSW-microaerophilic-MD1-MD2-delta495a-35FA-03Oct2024-04.czi	delta495	no
Pygsuia biforma	2024-10-03	LBSW	1-Pygsuia-3LBSW-microaerophilic-MD1-MD2-delta495a-35FA-03Oct2024-02.czi	delta495	no
Pygsuia biforma	2024-10-03	LBSW	1-Pygsuia-3LBSW-microaerophilic-MD1-MD2-delta495a-35FA-03Oct2024-01.czi	delta495	no
Pygsuia biforma	2024-10-03	LBdSW-SF	2-Pygsuia-3LBSFSW-microaerophilic-MD1-MD2-delta495a-35FA-03Oct2024-12.czi	delta495	yes	1		Protist cells with bacterial FISH probe signal	14
Pygsuia biforma	2024-10-03	LBdSW-SF	2-Pygsuia-3LBSFSW-microaerophilic-MD1-MD2-delta495a-35FA-03Oct2024-10.czi	delta496	yes	1		Protist cells without bacterial FISH probe signal	7
Pygsuia biforma	2024-10-03	LBdSW-SF	2-Pygsuia-3LBSFSW-microaerophilic-MD1-MD2-delta495a-35FA-03Oct2024-10.czi	delta497	no			Total protists observed	21
Pygsuia biforma	2024-10-03	LBdSW-SF	2-Pygsuia-3LBSFSW-microaerophilic-MD1-MD2-delta495a-35FA-03Oct2024-07.czi	delta498	yes	4		Percentage of cells interacting	66.6667
Pygsuia biforma	2024-10-03	LBdSW-SF	2-Pygsuia-3LBSFSW-microaerophilic-MD1-MD2-delta495a-35FA-03Oct2024-06.czi	delta499	no			Percentage of cells not interacting	33.3333
Pygsuia biforma	2024-10-03	LBdSW-SF	2-Pygsuia-3LBSFSW-microaerophilic-MD1-MD2-delta495a-35FA-03Oct2024-05.czi	delta500	no			Average number of bacteria signal interacting with the protist cell	#REF!
Pygsuia biforma	2024-10-03	LBdSW-SF	2-Pygsuia-3LBSFSW-microaerophilic-MD1-MD2-delta495a-35FA-03Oct2024-04.czi	delta501	yes	4
Pygsuia biforma	2024-10-03	LBdSW-SF	2-Pygsuia-3LBSFSW-microaerophilic-MD1-MD2-delta495a-35FA-03Oct2024-04.czi	delta502	no
Pygsuia biforma	2024-10-03	LBdSW-SF	2-Pygsuia-3LBSFSW-microaerophilic-MD1-MD2-delta495a-35FA-03Oct2024-04.czi	delta503	no
Pygsuia biforma	2024-10-03	LBdSW-SF	2-Pygsuia-3LBSFSW-microaerophilic-MD1-MD2-delta495a-35FA-03Oct2024-01.czi	delta504	no
Pygsuia biforma	2024-10-31	LBdSW-SF	7-Pygsuia-3LBSFSW-MD1-MD2-delta495a-35formamide-31oct2024-05.czi	delta495	yes	1
Pygsuia biforma	2024-10-31	LBdSW-SF	7-Pygsuia-3LBSFSW-MD1-MD2-delta495a-35formamide-31oct2024-05.czi	delta495	yes	2
Pygsuia biforma	2024-10-31	LBdSW-SF	7-Pygsuia-3LBSFSW-MD1-MD2-delta495a-35formamide-31oct2024-05-05.czi	delta495	no
Pygsuia biforma	2024-10-31	LBdSW-SF	7-Pygsuia-3LBSFSW-MD1-MD2-delta495a-35formamide-31oct2024-05-03.czi	delta495	yes	1
Pygsuia biforma	2024-10-31	LBdSW-SF	7-Pygsuia-3LBSFSW-MD1-MD2-delta495a-35formamide-31oct2024-05-01.czi	delta495	yes	2
Pygsuia biforma	2024-10-31	LBdSW-SF	7-Pygsuia-3LBSFSW-MD1-MD2-delta495a-35formamide-31oct2024-05-01.czi	delta495	yes	1
Pygsuia biforma	2024-10-31	LBdSW-SF	7-Pygsuia-3LBSFSW-MD1-MD2-delta495a-35formamide-31oct2024-04.czi	delta495	yes	7
Pygsuia biforma	2024-10-31	LBdSW-SF	7-Pygsuia-3LBSFSW-MD1-MD2-delta495a-35formamide-31oct2024-04.czi	delta495	yes	4
Pygsuia biforma	2024-10-31	LBdSW-SF	7-Pygsuia-3LBSFSW-MD1-MD2-delta495a-35formamide-31oct2024-03.czi	delta495	yes	3
Pygsuia biforma	2024-10-31	LBdSW-SF	7-Pygsuia-3LBSFSW-MD1-MD2-delta495a-35formamide-31oct2024-02.czi	delta495	yes	1
Pygsuia biforma	2024-10-31	LBdSW-SF	7-Pygsuia-3LBSFSW-MD1-MD2-delta495a-35formamide-31oct2024-01.czi	delta495	yes	3
Pygsuia biforma	2024-10-31	LBSW	5-Pygsuia-PD1-Arc1430-Arc94-delta495a-20formamide-31oct2024-08.czi	PD1	no			Protist cells with bacterial FISH probe signal	0
Pygsuia biforma	2024-10-31	LBSW	5-Pygsuia-PD1-Arc1430-Arc94-delta495a-20formamide-31oct2024-07.czi	PD1	no			Protist cells without bacterial FISH probe signal	7
Pygsuia biforma	2024-10-31	LBSW	5-Pygsuia-PD1-Arc1430-Arc94-delta495a-20formamide-31oct2024-06.czi	PD1	no			Total protists observed	7
Pygsuia biforma	2024-10-31	LBSW	5-Pygsuia-PD1-Arc1430-Arc94-delta495a-20formamide-31oct2024-04.czi	PD1	no			Percentage of cells interacting	0
Pygsuia biforma	2024-10-31	LBSW	5-Pygsuia-PD1-Arc1430-Arc94-delta495a-20formamide-31oct2024-04.czi	PD1	no			Percentage of cells not interacting	100
Pygsuia biforma	2024-10-31	LBSW	5-Pygsuia-PD1-Arc1430-Arc94-delta495a-20formamide-31oct2024-03.czi	PD1	no			Average number of bacteria signal interacting with the protist cell	0
Pygsuia biforma	2024-10-31	LBSW	5-Pygsuia-PD1-Arc1430-Arc94-delta495a-20formamide-31oct2024-01.czi	PD1	no
